# Supplementary material for: Quercetin and Resveratrol Differentially Decrease Expression of the High-Affinity IgE Receptor (FcεRI) by Human and Mouse Mast Cells
Source: Molecules. 2022 Oct 8;27(19):6704. doi: 10.3390/molecules27196704 (PMC9573482; doi:10.3390/molecules27196704)
Supplement: Supplementary file 1 [file molecules-27-06704-s001.zip]

Archive with 1 entries (1 files):
- molecules-1899662-supplementary.pdf
